# Supplementary material for: Natural variation in SlSOS2 promoter hinders salt resistance during tomato domestication
Source: Hortic Res. 2022 Oct 26;10(1):uhac244. doi: 10.1093/hr/uhac244 (PMC9832868; doi:10.1093/hr/uhac244)
Supplement: Web_Material_uhac244 [file web_material_uhac244.zip]

Archive with 7 entries (7 files):
- Supplemental Dataset 1.xlsx
- Supplemental Dataset 2.xlsx
- Supplemental Figure 1.pdf
- Supplemental Figure 2.pdf
- Supplemental Figure Legend-R1.docx
- Supplemental Table 1-R1.docx
- Supplemental Table 2-R1.docx
