# Supplementary material for: Natural variation in SlSOS2 promoter hinders salt resistance during tomato domestication
Source: Hortic Res. 2022 Oct 26;10(1):uhac244. doi: 10.1093/hr/uhac244 (PMC9832868; doi:10.1093/hr/uhac244)
Supplement: Web_Material_uhac244 [file web_material_uhac244.zip › Supplemental Dataset 1.xlsx]

## Sheet: Sheet1
Supplemental Dataset 1. The contents and ratio of Na+ and K+ in shoot and root from 364 accessions belonging to three groups.
	Shoot			Root
Individual code	K+ (mg/g)	Na+ (mg/g)	Na+/K+	K+ (mg/g)	Na+ (mg/g)	Na+/K+	indel-1290	Group
TS-1	26.4029	2.87185	0.10877	22.2073	12.3551	0.556354	Insertion	BIG
TS-100	44.8959	13.5184	0.301105	31.4249	22.3383	0.710849	Insertion	BIG
TS-104	64.1304	13.1702	0.205365	38.1912	35.7538	0.93618	Insertion	BIG
TS-105	37.6205	11.9286	0.317078	30.7701	29.4327	0.956539	Insertion	CER
TS-106	53.7173	16.0868	0.299471	17.4313	27.9556	1.60376	Insertion	CER
TS-11	58.2983	18.1209	0.31083	51.3881	39.334	0.765431	Insertion	BIG
TS-110	56.7198	14.8625	0.262033	37.5804	22.5078	0.598924	Insertion	BIG
TS-111	49.7426	13.7896	0.27722	27.0874	21.6557	0.799475	Insertion	BIG
TS-112	72.05	11.6654	0.161907	50.6551	37.929	0.74877	Insertion	BIG
TS-113	80.7626	17.5198	0.21693	74.2353	33.2995	0.448567	Insertion	BIG
TS-114	81.5732	19.4623	0.238587	47.8625	35.0243	0.73177	Insertion	BIG
TS-115	62.4702	12.0444	0.192803	37.176	29.2268	0.786175	Insertion	BIG
TS-117	65.5323	15.7455	0.240271	49.9744	38.8623	0.777644	Insertion	BIG
TS-118	79.1944	16.1122	0.203451	71.1824	31.8131	0.446923	Insertion	CER
TS-119	57.6452	18.2787	0.31709	34.583	28.4743	0.823362	Insertion	CER
TS-120	56.624	7.56532	0.133606	43.2989	17.1474	0.396024	Insertion	CER
TS-121	66.5875	9.23425	0.138679	37.5305	27.3671	0.729197	Insertion	BIG
TS-122	31.9569	14.4093	0.450896	29.394	32.068	1.09097	Insertion	BIG
TS-126	38.9685	17.3657	0.445635	18.766	30.8496	1.64391	Insertion	BIG
TS-128	57.187	10.1997	0.178357	22.0925	34.4496	1.55934	Insertion	BIG
TS-129	47.9376	12.7929	0.266867	40.0809	33.9107	0.846057	Insertion	CER
TS-13	33.7163	5.64364	0.167386	20.8604	17.6076	0.84407	Insertion	CER
TS-131	41.2137	12.4841	0.302911	41.5895	29.0919	0.699501	Insertion	CER
TS-132	56.8314	15.8311	0.278563	39.0237	41.2119	1.05607	Insertion	BIG
TS-133	56.4379	18.7836	0.332819	50.8189	40.2733	0.792487	Insertion	BIG
TS-136	32.5232	17.4642	0.536976	39.9387	32.3267	0.809407	Insertion	BIG
TS-137	43.9511	14.8628	0.338167	28.0569	27.9753	0.997094	Insertion	BIG
TS-138	39.7491	15.5332	0.390782	23.1195	27.0902	1.17175	Insertion	CER
TS-139	53.3707	17.1831	0.321958	21.7162	33.5842	1.5465	Insertion	BIG
TS-140	50.9592	10.0209	0.196646	30.3361	32.8269	1.08211	Insertion	BIG
TS-141	49.6854	16.3377	0.328823	29.3463	40.4708	1.37908	Insertion	BIG
TS-142	49.3087	12.2936	0.249319	37.4475	30.732	0.82067	Insertion	BIG
TS-143	30.2513	17.4698	0.57749	30.9477	33.4802	1.08183	Insertion	BIG
TS-147	47.9953	10.9667	0.228496	28.2895	34.2487	1.21065	Insertion	BIG
TS-148	39.387	12.6239	0.320509	46.4048	24.7465	0.533274	Insertion	CER
TS-150	55.3806	38.1633	0.68911	26.402	40.9192	1.54986	Insertion	BIG
TS-151	67.8808	20.3219	0.299376	40.8725	41.3364	1.01135	Insertion	BIG
TS-153	53.1238	22.5422	0.424333	23.6087	35.3081	1.49555	Insertion	BIG
TS-154	55.1102	22.8553	0.414721	45.2153	37.4805	0.828935	Insertion	CER
TS-155	65.009	14.9042	0.229263	52.6147	30.3365	0.57658	Insertion	BIG
TS-158	71.9753	17.9044	0.248758	48.23	38.6189	0.800723	Insertion	CER
TS-159	53.6288	22.0192	0.410585	28.8548	37.4381	1.29747	Insertion	BIG
TS-160	66.4954	27.428	0.41248	52.6729	37.5583	0.713048	Insertion	BIG
TS-163	72.9137	20.0667	0.275212	42.0093	33.6084	0.800021	Insertion	BIG
TS-165	33.5518	9.5819	0.285586	42.5147	20.3469	0.478585	Insertion	CER
TS-166	49.0937	8.11792	0.165356	33.2651	24.5095	0.736794	Insertion	BIG
TS-167	50.5308	11.9635	0.236756	26.3809	24.8175	0.940736	Insertion	BIG
TS-168	44.5832	31.4772	0.706032	21.0847	35.9043	1.70286	Insertion	BIG
TS-169	51.0127	13.9117	0.272711	41.8128	23.605	0.564539	Insertion	BIG
TS-171	51.6107	10.9273	0.211725	24.8382	28.8913	1.16318	Insertion	BIG
TS-172	37.4577	8.47592	0.22628	28.3171	26.6612	0.941522	Insertion	BIG
TS-176	49.3887	14.6621	0.296872	20.2083	26.9519	1.33371	Insertion	BIG
TS-179	40.8741	7.98159	0.195272	43.1634	21.6961	0.50265	Insertion	BIG
TS-180	68.2488	19.9346	0.292088	47.3886	34.5416	0.728902	Insertion	BIG
TS-181	44.0932	12.7842	0.289937	41.0406	15.0463	0.366621	Insertion	CER
TS-183	58.3082	18.2828	0.313555	29.4223	37.4138	1.27161	Insertion	BIG
TS-185	30.9977	36.6592	1.18264	9.56973	31.0922	3.24901	Insertion	BIG
TS-186	49.9703	17.7361	0.354932	20.1214	28.8354	1.43307	Insertion	BIG
TS-188	64.9869	44.837	0.689939	13.2806	42.2692	3.18279	Insertion	BIG
TS-189	39.8694	13.1866	0.330744	23.5865	29.1863	1.23741	Insertion	CER
TS-190	41.9236	27.1432	0.647444	33.5954	38.161	1.1359	Insertion	BIG
TS-191	47.7394	23.2262	0.48652	31.7119	33.0061	1.04081	Insertion	BIG
TS-192	32.6349	17.3957	0.533041	18.8345	35.853	1.90358	Insertion	BIG
TS-193	58.3623	14.799	0.253572	40.4137	31.1218	0.77008	Insertion	BIG
TS-194	61.9456	29.9915	0.484159	45.7697	38.7675	0.847012	Insertion	BIG
TS-195	61.4921	17.8405	0.290127	29.448	41.3476	1.40409	Insertion	BiG
TS-196	55.7441	13.2187	0.237133	30.2313	24.1227	0.797938	Insertion	BIG
TS-198	55.6745	36.3356	0.652643	31.7257	43.5616	1.37307	Insertion	BIG
TS-20	56.62	15.4382	0.272664	37.8826	46.8236	1.23602	Insertion	PIM
TS-200	72.2744	16.9188	0.234091	41.5379	38.0073	0.915004	Insertion	BIG
TS-201	47.4597	26.9703	0.568278	28.6129	37.8552	1.32301	Insertion	BIG
TS-205	52.1207	12.3387	0.236734	40.7918	21.6183	0.529967	Insertion	CER
TS-206	50.2201	21.4079	0.426281	28.9529	38.5153	1.33027	Insertion	BIG
TS-210	55.2766	16.3496	0.295778	34.4167	48.1255	1.39832	Insertion	BIG
TS-211	55.9209	22.3345	0.399394	41.4604	52.3027	1.26151	Insertion	BIG
TS-212	58.0533	15.6216	0.26909	65.1699	64.5543	0.990553	Insertion	BIG
TS-213	74.7913	14.9845	0.200351	27.7304	23.0951	0.832845	Insertion	CER
TS-215	47.8132	13.4441	0.28118	40.4761	23.5029	0.580662	Insertion	BIG
TS-219	41.2285	16.6266	0.403279	33.7524	26.0636	0.7722	Insertion	CER
TS-220	70.5725	18.8462	0.267047	51.7308	37.2932	0.720909	Insertion	BIG
TS-221	74.5231	17.7173	0.237742	44.9442	35.645	0.793095	Insertion	CER
TS-222	44.7427	24.881	0.55609	30.5029	37.9763	1.24501	Insertion	PIM
TS-226	64.9221	14.2829	0.22	50.0881	30.8761	0.616436	Insertion	BIG
TS-227	48.1173	17.097	0.35532	29.8127	27.9281	0.936784	Insertion	CER
TS-229	48.1783	20.7367	0.430416	40.5385	22.2664	0.549267	Insertion	CER
TS-231	40.5762	55.513	1.36812	28.4176	31.2312	1.09901	Insertion	CER
TS-232	24.4091	13.9308	0.57072	24.2672	36.3617	1.49839	Insertion	BIG
TS-233	44.7555	14.5712	0.325574	41.0372	16.2357	0.395634	Insertion	CER
TS-234	56.5584	16.178	0.286041	42.0749	24.6744	0.58644	Insertion	BIG
TS-236	58.181	19.5868	0.336652	43.7579	25.3376	0.57904	Insertion	BIG
TS-237	53.7929	27.3351	0.508154	48.177	32.1833	0.668022	Insertion	BIG
TS-238	50.9151	33.0014	0.648167	36.6383	35.9156	0.980273	Insertion	CER
TS-240	44.3748	27.6448	0.622984	43.0907	23.5748	0.547097	Insertion	CER
TS-241	43.5653	16.0816	0.369139	19.6467	35.8333	1.82388	Insertion	BIG
TS-242	44.5827	14.5996	0.327471	37.0835	36.5394	0.985326	Insertion	BIG
TS-243	27.1931	15.8014	0.581083	24.8938	33.7319	1.35504	Insertion	CER
TS-244	40.6484	21.7048	0.533964	36.9306	37.978	1.02836	Insertion	PIM
TS-245	53.599	14.9385	0.278708	34.0413	33.0117	0.969753	Insertion	BIG
TS-246	47.9954	20.1324	0.419465	19.9078	34.1789	1.71686	Insertion	BIG
TS-247	49.4809	14.9112	0.301352	42.5481	29.14	0.684872	Insertion	CER
TS-248	77.6434	29.3961	0.378604	47.341	28.5985	0.604096	Insertion	CER
TS-249	32.0019	14.8734	0.464767	15.7585	24.2925	1.54155	Insertion	BIG
TS-250	63.4401	10.1813	0.160486	30.6326	30.9393	1.01001	Insertion	CER
TS-252	38.4347	13.5614	0.352842	23.8252	24.2281	1.01691	Insertion	CER
TS-253	23.6596	17.0131	0.719079	31.235	25.9948	0.832233	Insertion	BIG
TS-254	35.4631	14.1436	0.398824	24.1992	26.0879	1.07805	Insertion	CER
TS-255	61.253	18.7805	0.306605	40.8488	29.4324	0.72052	Insertion	BIG
TS-256	60.7766	18.4629	0.303783	41.2277	27.955	0.678062	Insertion	BIG
TS-257	57.958	13.5426	0.233663	40.5134	35.1146	0.866742	Insertion	CER
TS-258	30.739	8.89499	0.289372	30.5813	35.8299	1.17163	Insertion	CER
TS-259	38.4457	12.707	0.330517	19.2916	21.6286	1.12114	Insertion	BIG
TS-26	55.1442	14.069	0.255132	45.231	23.2021	0.512968	Insertion	CER
TS-261	39.2615	11.1812	0.284788	26.261	31.7088	1.20745	Insertion	BIG
TS-263	72.7945	20.9477	0.287765	41.8526	35.7375	0.85389	Insertion	BIG
TS-264	58.7789	15.0369	0.255822	41.0467	39.5958	0.964653	Insertion	BIG
TS-266	42.124	20.0939	0.477018	48.7345	38.2731	0.785339	Insertion	PIM
TS-267	46.4638	15.3287	0.329906	29.0857	35.9574	1.23626	Insertion	PIM
TS-268	64.2814	21.7236	0.337945	39.0123	45.4967	1.16621	Insertion	BIG
TS-27	36.1002	16.6307	0.460683	56.2039	48.8279	0.868763	Insertion	CER
TS-270	53.4401	12.2595	0.229406	16.714	27.3701	1.63756	Insertion	BIG
TS-271	37.0212	7.55538	0.204083	23.1645	18.5612	0.801277	Insertion	CER
TS-272	43.768	18.1137	0.413857	1.21841	3.74111	3.07047	Insertion	BIG
TS-273	39.1923	8.46354	0.215949	21.7842	16.561	0.760229	Insertion	CER
TS-274	35.1919	14.4632	0.41098	31.3952	37.0512	1.18015	Insertion	BIG
TS-276	38.7675	8.75932	0.225945	21.1511	38.8751	1.83797	Insertion	BIG
TS-277	56.1187	11.6153	0.206977	26.1891	37.6506	1.43765	Insertion	BIG
TS-278	64.6654	16.2017	0.250547	36.977	34.3375	0.928618	Insertion	BIG
TS-28	14.1985	14.3741	1.01237	98.044	23.0809	0.235414	Insertion	CER
TS-280	43.7548	21.7298	0.496625	67.9704	30.9023	0.454643	Insertion	CER
TS-281	53.3294	9.45079	0.177215	37.709	25.8723	0.686104	Insertion	CER
TS-282	47.1455	12.1052	0.256762	42.6246	29.6176	0.694847	Insertion	BIG
TS-283	69.8202	14.1028	0.201987	44.3207	27.1402	0.612361	Insertion	CER
TS-284	37.2977	9.93283	0.266312	43.1533	26.0882	0.604548	Insertion	CER
TS-285	86.0826	11.8569	0.137739	35.0625	27.1822	0.775251	Insertion	BIG
TS-286	46.1509	11.9527	0.258992	53.6798	28.5132	0.531171	Insertion	CER
TS-288	85.3195	11.7878	0.13816	46.2905	25.8776	0.559027	Insertion	BIG
TS-29	47.774	13.7678	0.288185	31.6245	30.1815	0.954373	Insertion	CER
TS-290	53.2903	11.4559	0.214971	41.4237	22.4593	0.542185	Insertion	CER
TS-294	43.303	5.96532	0.137758	26.8319	21.5768	0.804145	Insertion	CER
TS-296	51.7757	13.7871	0.266286	48.6349	46.6115	0.958397	Insertion	BIG
TS-297	52.823	11.381	0.215455	48.605	21.0378	0.432832	Insertion	BIG
TS-298	55.8532	16.0703	0.287724	46.6659	24.7692	0.530777	Insertion	CER
TS-3	44.2283	11.6969	0.264467	26.6706	31.9705	1.19872	Insertion	BIG
TS-302	76.0957	14.5659	0.191415	50.3249	27.0447	0.537403	Insertion	CER
TS-303	44.7088	21.8127	0.487885	38.32	31.706	0.8274	Insertion	CER
TS-304	62.686	20.3695	0.324944	46.1056	26.7372	0.579911	Insertion	CER
TS-31	22.0983	27.8409	1.25987	183.109	59.6146	0.325568	Insertion	CER
TS-32	46.622	14.1422	0.303336	33.5301	28.8592	0.860697	Insertion	CER
TS-33	43.0552	18.1509	0.421572	38.2975	30.7736	0.80354	Insertion	CER
TS-34	39.62	9.50731	0.239962	40.9244	26.4544	0.64642	Insertion	CER
TS-35	44.2763	11.5282	0.260369	48.3071	26.3789	0.546067	Insertion	CER
TS-36	41.2576	11.0181	0.267057	34.4987	35.1872	1.01996	Insertion	CER
TS-37	76.9593	11.699	0.152015	40.2557	29.4603	0.731829	Insertion	CER
TS-39	43.7421	23.5717	0.538879	56.3003	31.3694	0.55718	Insertion	CER
TS-4	36.5912	7.91685	0.216359	15.7491	17.5907	1.11693	Insertion	BIG
TS-40	71.796	12.1954	0.169862	49.1708	35.5495	0.72298	Insertion	CER
TS-400	61.8036	7.94268	0.128515	50.1743	29.9591	0.597101	Insertion	BIG
TS-409	64.4927	10.2291	0.158608	70.6683	21.6902	0.306929	Insertion	BIG
TS-42	60.527	16.3128	0.269512	45.2486	36.0941	0.797684	Insertion	BIG
TS-439	45.3916	13.2769	0.292497	46.5217	27.7498	0.59649	Insertion	PIM
TS-45	43.1434	13.8138	0.320183	35.4037	33.2213	0.938356	Insertion	BIG
TS-46	80.0631	9.03424	0.112839	35.3568	25.254	0.71426	Insertion	BIG
TS-47	31.9926	9.07627	0.283699	42.0249	37.8029	0.899535	Insertion	BIG
TS-49	81.3769	9.47083	0.116382	40.3265	21.3249	0.528805	Insertion	BIG
TS-5	31.7896	2.62249	0.0824953	22.3094	9.27994	0.415966	Insertion	BIG
TS-501	52.3655	26.6121	0.508199	44.4331	42.7655	0.962469	Insertion	BIG
TS-505	46.6448	9.82393	0.210611	48.1788	44.2286	0.91801	Insertion	BIG
TS-507	58.9363	19.8258	0.336393	36.2429	47.2701	1.30426	Insertion	BIG
TS-508	51.2479	38.7716	0.75655	24.8173	42.7929	1.72431	Insertion	CER
TS-509	48.9421	12.8888	0.263348	38.3396	39.7724	1.03737	Insertion	BIG
TS-51	65.9184	18.0369	0.273625	43.4268	32.3517	0.744971	Insertion	BIG
TS-511	64.0033	34.2528	0.535172	22.1416	46.3653	2.09403	Insertion	BIG
TS-512	45.1936	14.3381	0.31726	44.7369	37.1706	0.830872	Insertion	BIG
TS-514	33.5256	14.0256	0.418354	26.7524	38.7103	1.44699	Insertion	BIG
TS-515	45.4261	11.6066	0.255505	40.4672	34.066	0.841818	Insertion	BIG
TS-516	50.5846	12.6917	0.2509	38.8798	37.1259	0.954889	Insertion	BIG
TS-517	47.7054	9.58726	0.200968	40.5492	41.9236	1.03389	Insertion	BIG
TS-519	47.6113	16.2564	0.34144	50.773	38.1444	0.751274	Insertion	BIG
TS-52	56.6865	20.1036	0.354646	33.9344	35.7948	1.05482	Insertion	BIG
TS-521	53.2168	12.769	0.239942	44.4176	39.6436	0.892519	Insertion	BIG
TS-522	61.4036	14.5697	0.237277	50.0258	36.0494	0.720615	Insertion	BIG
TS-523	61.1248	28.3295	0.46347	31.5756	46.6666	1.47793	Insertion	BIG
TS-524	61.7994	16.792	0.271718	32.5095	42.432	1.30522	Insertion	BIG
TS-526	50.9311	17.117	0.336082	38.1851	37.3708	0.978675	Insertion	CER
TS-527	51.5529	19.5055	0.378358	31.727	31.9082	1.00571	Insertion	BIG
TS-529	46.3714	24.4137	0.526482	37.2403	29.9704	0.804786	Insertion	BIG
TS-530	38.4589	16.1331	0.419489	33.1917	35.1761	1.05979	Insertion	BIG
TS-531	40.9251	30.4065	0.742978	43.9677	38.8257	0.88305	Insertion	BIG
TS-534	46.0249	13.5964	0.295414	36.3926	41.9257	1.15204	Insertion	BIG
TS-536	39.5133	14.2345	0.360245	68.7844	32.68	0.475108	Insertion	CER
TS-538	65.9218	14.2039	0.215466	54.6887	37.4773	0.685284	Insertion	BIG
TS-539	60.0852	31.0459	0.516697	54.5655	58.3181	1.06877	Insertion	BIG
TS-54	38.0294	11.1463	0.293096	49.8125	27.5593	0.55326	Insertion	CER
TS-540	46.515	13.838	0.297495	45.8723	32.3185	0.704532	Insertion	BIG
TS-541	56.6534	13.3727	0.236044	21.2608	44.7896	2.10668	Insertion	BIG
TS-542	35.9232	35.532	0.98911	41.5602	39.3035	0.945701	Insertion	BIG
TS-546	30.6741	21.3086	0.694678	30.0405	44.1876	1.47093	Insertion	BIG
TS-548	41.1402	22.8906	0.556406	31.3632	44.2328	1.41034	Insertion	BIG
TS-549	33.2145	23.8601	0.718364	39.4572	38.5811	0.977797	Insertion	BIG
TS-550	33.1678	28.6981	0.865239	27.6123	35.4616	1.28427	Insertion	BIG
TS-552	35.1007	16.9177	0.481976	34.0205	39.4968	1.16097	Insertion	CER
TS-554	26.3095	20.3131	0.772082	25.1342	38.9901	1.55128	Insertion	BIG
TS-555	35.1263	16.1072	0.458551	39.2371	34.5798	0.881304	Insertion	BIG
TS-556	23.9863	25.7608	1.07398	37.216	34.6286	0.930476	Insertion	BIG
TS-558	37.0344	14.8896	0.402046	33.9519	42.7904	1.26032	Insertion	BIG
TS-559	31.152	22.4815	0.721672	22.9996	43.4201	1.88786	Insertion	BIG
TS-56	51.5456	15.9791	0.31	42.1524	28.4831	0.675716	Insertion	CER
TS-560	30.6742	41.3141	1.34687	47.3021	39.3381	0.831636	Insertion	CER
TS-561	54.6019	26.191	0.479672	36.0789	38.0777	1.0554	Insertion	BIG
TS-563	58.6774	25.5224	0.434961	27.8672	41.2142	1.47895	Insertion	BIG
TS-564	52.7332	16.4231	0.311438	24.8961	32.3156	1.29802	Insertion	CER
TS-565	48.4954	15.0768	0.310891	19.4316	34.5271	1.77685	Insertion	BIG
TS-567	61.3338	19.8398	0.323473	24.7757	37.8371	1.52718	Insertion	BIG
TS-569	47.0953	21.0571	0.447116	28.308	39.7401	1.40385	Insertion	BIG
TS-57	60.1893	6.21239	0.103214	45.0404	17.4728	0.387936	Insertion	CER
TS-570	52.5892	19.6649	0.373935	26.5207	41.8512	1.57806	Insertion	BIG
TS-572	60.657	22.4324	0.369824	32.5222	36.5263	1.12312	Insertion	BIG
TS-573	35.2276	39.1361	1.11095	31.7625	40.8391	1.28576	Insertion	BIG
TS-574	53.5647	36.4565	0.680608	30.4777	41.3133	1.35553	Insertion	BIG
TS-575	65.8737	47.4714	0.720643	25.2749	43.7428	1.73068	Insertion	BIG
TS-576	42.6016	23.8737	0.560396	32.7948	39.7482	1.21203	Insertion	BIG
TS-577	58.3535	37.3688	0.640388	13.8087	44.9149	3.25265	Insertion	BIG
TS-578	59.2709	15.8591	0.267569	31.5199	38.5477	1.22297	Insertion	BIG
TS-579	51.022	33.2335	0.651355	35.9812	42.8916	1.19206	Insertion	BIG
TS-58	73.9759	22.0211	0.29768	43.5928	36.4127	0.835291	Insertion	BIG
TS-580	51.8308	53.6415	1.03493	39.1653	50.1268	1.27988	Insertion	BIG
TS-581	55.4643	23.2819	0.419763	35.9055	50.2115	1.39843	Insertion	BIG
TS-583	43.7632	16.6302	0.380004	38.1456	49.2182	1.29027	Insertion	BIG
TS-584	37.9556	11.6856	0.307875	29.1602	42.9092	1.4715	Insertion	BIG
TS-585	40.9669	12.3306	0.300991	45.8245	38.307	0.835951	Insertion	CER
TS-587	45.1649	17.9834	0.398172	35.3861	35.7647	1.0107	Insertion	BIG
TS-589	24.6508	14.7697	0.599156	36.7186	37.3693	1.01772	Insertion	BIG
TS-592	41.7041	13.8407	0.331877	43.3858	39.5549	0.911702	Insertion	BIG
TS-594	40.6368	10.9825	0.270261	49.9857	46.7734	0.935734	Insertion	CER
TS-595	49.3839	12.4905	0.252927	45.2543	46.1985	1.02087	Insertion	BIG
TS-597	36.0556	9.68947	0.268737	47.9238	40.4772	0.844617	Insertion	BIG
TS-599	34.0502	11.1302	0.326875	45.8524	40.8384	0.890649	Insertion	BIG
TS-602	42.8419	14.292	0.333598	36.6699	46.0881	1.25684	Insertion	BIG
TS-606	44.242	15.2556	0.344822	40.6025	36.2137	0.891908	Insertion	BIG
TS-609	39.6209	17.3916	0.438949	46.6643	33.514	0.718193	Insertion	BIG
TS-61	63.6654	15.8066	0.248276	36.0482	29.2297	0.810849	Insertion	CER
TS-610	41.6831	13.7247	0.329262	55.8647	31.6043	0.56573	Insertion	CER
TS-611	50.7421	25.8364	0.509171	35.926	39.8827	1.11013	Insertion	BIG
TS-612	49.887	15.0792	0.302267	44.7346	44.3015	0.990318	Insertion	BIG
TS-614	47.955	13.3789	0.278988	51.1523	37.1566	0.726393	Insertion	CER
TS-615	54.6237	17.4796	0.32	77.0413	50.0555	0.649723	Insertion	CER
TS-616	45.3096	12.2377	0.270091	45.1576	36.4764	0.807756	Insertion	BIG
TS-617	40.3826	15.5517	0.38511	52.2977	40.3932	0.772371	Insertion	BIG
TS-618	26.5667	10.8964	0.410151	49.8747	38.8289	0.77853	Insertion	CER
TS-619	49.2583	18.0646	0.366732	31.5375	44.9773	1.42615	Insertion	BIG
TS-621	51.65	14.9517	0.289482	91.2943	37.4503	0.410215	Insertion	BIG
TS-622	38.236	12.0479	0.315094	70.5961	34.2182	0.484704	Insertion	BIG
TS-623	50.172	14.533	0.289663	44.3089	40.6936	0.918407	Insertion	CER
TS-625	62.2486	13.3469	0.214412	65.978	38.7827	0.587812	Insertion	BIG
TS-628	51.3189	16.7376	0.326149	27.4402	48.3174	1.76082	Insertion	CER
TS-629	43.6517	19.0417	0.436218	38.9718	39.8588	1.02276	Insertion	BIG
TS-630	48.2906	14.4406	0.299035	19.7481	33.5123	1.69699	Insertion	BIG
TS-64	84.1135	14.6739	0.174453	47.254	40.8351	0.86416	Insertion	CER
TS-640	45.4945	10.6392	0.233856	13.7239	10.5466	0.768483	Insertion	BIG
TS-641	47.1332	16.0625	0.34079	10.7331	11.7708	1.09668	Insertion	BIG
TS-642	42.5658	17.4966	0.411048	29.0642	40.4329	1.39116	Insertion	BIG
TS-648	49.7069	14.3772	0.289239	57.671	31.9136	0.553374	Insertion	BIG
TS-649	50.7293	13.7693	0.271427	46.5977	32.5908	0.699408	Insertion	BIG
TS-65	73.5858	13.259	0.180184	39.1294	26.6575	0.681264	Insertion	CER
TS-658	44.2265	17.5501	0.396824	28.8004	32.1396	1.11594	Insertion	CER
TS-66	45.7747	17.0132	0.371672	26.3684	34.9716	1.32627	Insertion	CER
TS-665	48.343	18.624	0.385247	36.282	48.2483	1.32982	Insertion	BIG
TS-667	52.3621	12.0477	0.230085	43.0768	37.8959	0.879728	Insertion	BIG
TS-669	41.8566	15.6992	0.375071	28.6656	34.247	1.19471	Insertion	BIG
TS-67	59.6394	17.4971	0.293381	54.607	26.4944	0.485183	Insertion	CER
TS-670	52.0786	15.1968	0.291805	26.8281	52.8017	1.96815	Insertion	BIG
TS-671	48.0288	22.9246	0.477309	35.803	51.8729	1.44884	Insertion	BIG
TS-677	50.1022	16.0128	0.319603	41.6492	45.4012	1.09009	Insertion	BIG
TS-678	66.4015	14.0536	0.211646	37.6314	41.0732	1.09146	Insertion	BIG
TS-68	65.7136	13.1796	0.200561	86.3388	33.7991	0.391471	Insertion	BIG
TS-683	48.9743	21.1206	0.431258	24.6327	47.1555	1.91435	Insertion	BIG
TS-69	44.8002	9.38587	0.209505	45.8189	34.4542	0.751966	Insertion	BIG
TS-697	49.954	18.9729	0.379808	32.4423	35.3699	1.09024	Insertion	BIG
TS-70	58.2712	9.81454	0.168429	39.8817	25.2794	0.633858	Insertion	CER
TS-700	46.8917	26.5076	0.565295	39.997	38.9214	0.973109	Insertion	BIG
TS-72	69.3243	18.7662	0.270701	44.3402	24.7794	0.558847	Insertion	CER
TS-73	78.6145	30.4859	0.387789	51.2391	39.3043	0.767076	Insertion	BIG
TS-731	48.4455	18.2385	0.376475	50.747	41.3945	0.815703	Insertion	CER
TS-74	50.2121	16.899	0.336551	21.8669	27.8846	1.2752	Insertion	BIG
TS-75	72.5774	9.30342	0.128186	48.5875	23.2797	0.47913	Insertion	CER
TS-76	79.1221	10.9049	0.137824	43.6519	21.6932	0.49696	Insertion	BIG
TS-8	46.4451	17.0878	0.367914	27.4057	35.1892	1.28401	Insertion	BIG
TS-83	53.4416	9.81823	0.183719	25.2619	37.2098	1.47296	Insertion	CER
TS-84	54.6453	9.86509	0.180529	43.4764	33.1949	0.763514	Insertion	CER
TS-85	52.7898	16.64	0.315212	36.6602	39.5871	1.07984	Insertion	BIG
TS-86	53.4461	25.8132	0.482976	49.0574	39.3204	0.801519	Insertion	BIG
TS-88	51.2204	20.1991	0.394357	28.649	38.4362	1.34162	Insertion	BIG
TS-9	21.4483	3.36487	0.156883	20.5545	9.47015	0.460733	Insertion	BIG
TS-90	48.0852	16.9329	0.352143	33.6005	32.567	0.969242	Insertion	BIG
TS-91	42.954	15.0331	0.349981	43.8128	28.75	0.656202	Insertion	CER
TS-94	27.5423	7.27944	0.2643	36.0807	26.7319	0.740893	Insertion	CER
TS-95	48.589	16.2783	0.335021	30.077	32.018	1.06454	Insertion	BIG
TS-96	55.8931	17.7346	0.317295	38.5939	30.426	0.788363	Insertion	CER
TS-97	56.7757	13.339	0.234941	55.5256	30.3894	0.547304	Insertion	CER
TS-98	66.4167	11.9431	0.179822	34.3627	36.2845	1.05593	Insertion	CER
TS-99	46.9184	13.4538	0.28675	38.2028	26.1121	0.683513	Insertion	CER
TS-109	52.0614	30.9136	0.593791	25.1314	33.4167	1.32967	Deletion	CER
TS-116	41.0298	13.7051	0.334027	49.0517	28.9306	0.589797	Deletion	CER
TS-12	38.8771	21.4726	0.552321	52.5568	28.758	0.547179	Deletion	BIG
TS-123	56.5176	21.9121	0.387705	51.524	29.6778	0.575999	Deletion	PIM
TS-124	46.0453	19.7101	0.428058	51.252	21.1533	0.412731	Deletion	PIM
TS-127	50.4948	14.4213	0.285599	50.3841	23.9132	0.474618	Deletion	BIG
TS-144	41.9573	14.2644	0.339975	55.8053	27.352	0.490132	Deletion	PIM
TS-16	42.6013	19.3663	0.454593	54.6596	32.869	0.601341	Deletion	PIM
TS-18	40.8069	6.90573	0.16923	31.3077	13.6436	0.435789	Deletion	PIM
TS-19	36.5614	5.35116	0.146361	21.5014	17.168	0.798462	Deletion	PIM
TS-209	53.3187	13.3838	0.251016	20.1906	27.1671	1.34553	Deletion	CER
TS-21	41.8666	16.9838	0.405666	192.79	53.2018	0.275957	Deletion	PIM
TS-23	58.9809	14.3153	0.242711	70.7409	44.1907	0.624684	Deletion	PIM
TS-260	35.204	8.40334	0.238704	36.7471	23.1179	0.629108	Deletion	CER
TS-262	39.3481	16.9381	0.430469	36.0037	34.1281	0.947907	Deletion	CER
TS-411	60.2253	12.2038	0.202636	53.6043	34.526	0.64409	Deletion	PIM
TS-412	44.3136	17.605	0.397281	65.7687	23.2498	0.353508	Deletion	PIM
TS-413	7.05362	2.82027	0.399834	455.609	54.7832	0.120242	Deletion	PIM
TS-414	63.8503	9.39865	0.147198	57.932	19.4608	0.335924	Deletion	PIM
TS-415	45.1903	18.0826	0.400143	52.7066	22.4004	0.425001	Deletion	PIM
TS-416	51.9606	6.92738	0.13332	58.2783	16.6348	0.285437	Deletion	PIM
TS-417	56.0392	10.0198	0.1788	69.2987	16.2725	0.234817	Deletion	PIM
TS-420	58.4083	15.6375	0.267727	37.0682	33.9144	0.91492	Deletion	PIM
TS-422	47.187	16.2693	0.344782	64.2649	20.0482	0.311961	Deletion	PIM
TS-423	43.2144	11.7532	0.271974	36.6175	22.2867	0.608634	Deletion	CER
TS-424	34.2297	10.1363	0.296125	59.2037	21.7432	0.367261	Deletion	PIM
TS-425	36.207	10.6342	0.293706	52.2791	22.5618	0.431564	Deletion	PIM
TS-429	46.2842	8.94239	0.193206	51.371	18.7099	0.364212	Deletion	PIM
TS-433	44.6972	27.3099	0.610997	42.5839	35.5098	0.83388	Deletion	PIM
TS-434	45.9692	11.0285	0.239911	38.5028	21.5367	0.559355	Deletion	PIM
TS-435	66.6771	14.1932	0.212865	62.6604	19.7264	0.314814	Deletion	PIM
TS-440	44.7211	23.2844	0.520658	41.4153	28.5081	0.688348	Deletion	PIM
TS-441	46.2672	16.4531	0.355609	54.4925	23.7992	0.436742	Deletion	PIM
TS-506	48.074	32.5688	0.677473	35.1325	41.7245	1.18763	Deletion	CER
TS-528	42.5983	16.0691	0.377224	38.216	33.7008	0.881848	Deletion	CER
TS-53	53.3789	16.3714	0.306702	47.9538	27.4823	0.5731	Deletion	CER
TS-532	53.4431	14.628	0.273711	50.0564	36.2561	0.724304	Deletion	CER
TS-535	59.5496	20.707	0.347726	30.3068	35.316	1.16528	Deletion	BIG
TS-537	51.3879	17.9026	0.348383	39.7628	38.7801	0.975285	Deletion	CER
TS-545	39.7136	16.4697	0.414712	52.123	39.1611	0.751321	Deletion	CER
TS-557	33.5676	26.8498	0.799872	34.6777	39.0682	1.12661	Deletion	BIG
TS-562	53.2929	19.7991	0.371515	21.3654	38.2985	1.79255	Deletion	BIG
TS-568	49.5253	28.5503	0.576479	34.9654	46.6101	1.33303	Deletion	BIG
TS-582	49.9465	14.569	0.291692	31.5475	47.0184	1.4904	Deletion	CER
TS-586	35.5077	7.22956	0.203606	38.4978	41.0701	1.06682	Deletion	BIG
TS-647	48.4435	20.6363	0.425987	41.6215	46.3888	1.11454	Deletion	BIG
TS-598	41.9509	10.8432	0.258474	39.8842	39.7628	0.996958	Deletion	CER
TS-666	43.68	10.3472	0.236886	42.8684	26.4947	0.618048	Deletion	BIG
TS-620	52.8375	15.365	0.290798	57.4947	38.4211	0.668254	Deletion	BIG
TS-71	49.149	14.0303	0.285465	36.0454	30.4388	0.844459	Deletion	CER
TS-77	84.6468	18.5981	0.219715	56.3279	27.2793	0.484294	Deletion	PIM
TS-22	45.3325	14.6882	0.324011	70.9185	35.1772	0.496023	heter	PIM
TS-214	45.6038	9.32404	0.204457	29.3779	24.5133	0.834413	heter	BIG
TS-25	47.9076	15.6478	0.326624	55.9502	37.3818	0.668126	heter	CER
TS-300	52.2311	9.25387	0.177172	45.4321	26.9922	0.594122	heter	CER
TS-301	59.8178	14.5842	0.243811	53.3594	42.544	0.79731	heter	CER
TS-418	50.3288	17.6459	0.350613	54.7776	24.9537	0.455545	heter	PIM
TS-426	50.9377	9.18164	0.180252	40.2831	23.687	0.588014	heter	CER
TS-430	79.1736	13.2627	0.167515	52.6915	22.8268	0.433216	heter	CER
TS-438	40.0981	24.4737	0.610347	41.265	30.9885	0.750964	heter	PIM
TS-89	45.0235	14.1895	0.315158	47.2739	26.6873	0.564524	heter	BIG
TS-130	63.9966	16.4571	0.257157	44.5609	36.9238	0.828614	heter	BIG
TS-134	45.0006	17.6091	0.391309	37.9511	29.1837	0.768981	heter	CER
