# Supplementary material for: Natural variation in SlSOS2 promoter hinders salt resistance during tomato domestication
Source: Hortic Res. 2022 Oct 26;10(1):uhac244. doi: 10.1093/hr/uhac244 (PMC9832868; doi:10.1093/hr/uhac244)
Supplement: Web_Material_uhac244 [file web_material_uhac244.zip › Supplemental Dataset 2.xlsx]

## Sheet: Sheet1
Supplemental Dataset 2. The overall variations in SlSOS2 gene with 3-kb upstream region.
Chr	Position	P value	Significant	Reference	Alternative	Description
12	2827302	0.100143	FALSE	C	T	ANN=T|frameshift_variant|HIGH|Solyc12g009570.1|gene:Solyc12g009570.1|transcript|mRNA:Solyc12g009570.1.1|protein_coding|14/14|c.1312_1313insA|p.Ala438fs|1312/1341|1312/1341|438/446||
12	2827557	0.00366108	FALSE	A	G	ANN=G|splice_region_variant&intron_variant|LOW|Solyc12g009570.1|gene:Solyc12g009570.1|transcript|mRNA:Solyc12g009570.1.1|protein_coding|12/13|c.1171-8_1171-7insC||||||
12	2827589	0.0137832	FALSE	A	G	ANN=G|intron_variant|MODIFIER|Solyc12g009570.1|gene:Solyc12g009570.1|transcript|mRNA:Solyc12g009570.1.1|protein_coding|12/13|c.1171-40_1171-39insC||||||
12	2827707	0.00874328	FALSE	G	T	ANN=T|intron_variant|MODIFIER|Solyc12g009570.1|gene:Solyc12g009570.1|transcript|mRNA:Solyc12g009570.1.1|protein_coding|11/13|c.1114-17_1114-16insA||||||
12	2827714	0.000828387	TRUE	T	C	ANN=C|intron_variant|MODIFIER|Solyc12g009570.1|gene:Solyc12g009570.1|transcript|mRNA:Solyc12g009570.1.1|protein_coding|11/13|c.1114-24_1114-23insG||||||
12	2827986	0.000133987	TRUE	T	A	ANN=A|intron_variant|MODIFIER|Solyc12g009570.1|gene:Solyc12g009570.1|transcript|mRNA:Solyc12g009570.1.1|protein_coding|11/13|c.1113+221_1113+222insT||||||
12	2828364	0.0235005	FALSE	G	A	ANN=A|intron_variant|MODIFIER|Solyc12g009570.1|gene:Solyc12g009570.1|transcript|mRNA:Solyc12g009570.1.1|protein_coding|10/13|c.997-41_997-40insT||||||
12	2828451	4.68e-05	TRUE	A	G	ANN=G|intron_variant|MODIFIER|Solyc12g009570.1|gene:Solyc12g009570.1|transcript|mRNA:Solyc12g009570.1.1|protein_coding|10/13|c.997-128_997-127insC||||||
12	2828487	0.000235625	TRUE	T	A	ANN=A|intron_variant|MODIFIER|Solyc12g009570.1|gene:Solyc12g009570.1|transcript|mRNA:Solyc12g009570.1.1|protein_coding|10/13|c.997-164_997-163insT||||||
12	2828496	0.000412825	TRUE	T	C	ANN=C|intron_variant|MODIFIER|Solyc12g009570.1|gene:Solyc12g009570.1|transcript|mRNA:Solyc12g009570.1.1|protein_coding|10/13|c.997-173_997-172insG||||||
12	2829094	0.00081154	TRUE	C	T	ANN=T|intron_variant|MODIFIER|Solyc12g009570.1|gene:Solyc12g009570.1|transcript|mRNA:Solyc12g009570.1.1|protein_coding|9/13|c.876+44_876+45insA||||||
12	2829328	0.106319	FALSE	G	A	ANN=A|intron_variant|MODIFIER|Solyc12g009570.1|gene:Solyc12g009570.1|transcript|mRNA:Solyc12g009570.1.1|protein_coding|8/13|c.754-68_754-67insT||||||
12	2829772	0.038953	FALSE	C	T	ANN=T|intron_variant|MODIFIER|Solyc12g009570.1|gene:Solyc12g009570.1|transcript|mRNA:Solyc12g009570.1.1|protein_coding|7/13|c.664-40_664-39insA||||||
12	2829982	0.0104412	FALSE	T	TA	ANN=TA|intron_variant|MODIFIER|Solyc12g009570.1|gene:Solyc12g009570.1|transcript|mRNA:Solyc12g009570.1.1|protein_coding|7/13|c.664-250_664-249insTA||||||
12	2831019	0.108736	FALSE	G	A	ANN=A|intron_variant|MODIFIER|Solyc12g009570.1|gene:Solyc12g009570.1|transcript|mRNA:Solyc12g009570.1.1|protein_coding|6/13|c.537+244_537+245insT||||||
12	2831064	3.33e-05	TRUE	A	G	ANN=G|intron_variant|MODIFIER|Solyc12g009570.1|gene:Solyc12g009570.1|transcript|mRNA:Solyc12g009570.1.1|protein_coding|6/13|c.537+199_537+200insC||||||
12	2831082	0.0106306	FALSE	G	A	ANN=A|intron_variant|MODIFIER|Solyc12g009570.1|gene:Solyc12g009570.1|transcript|mRNA:Solyc12g009570.1.1|protein_coding|6/13|c.537+181_537+182insT||||||
12	2831396	0.093623	FALSE	G	T	ANN=T|intron_variant|MODIFIER|Solyc12g009570.1|gene:Solyc12g009570.1|transcript|mRNA:Solyc12g009570.1.1|protein_coding|5/13|c.483+25_483+26insA||||||
12	2832454	0.035081	FALSE	A	T	ANN=T|intron_variant|MODIFIER|Solyc12g009570.1|gene:Solyc12g009570.1|transcript|mRNA:Solyc12g009570.1.1|protein_coding|3/13|c.300+246_300+247insA||||||
12	2832457	0.0346244	FALSE	T	G	ANN=G|intron_variant|MODIFIER|Solyc12g009570.1|gene:Solyc12g009570.1|transcript|mRNA:Solyc12g009570.1.1|protein_coding|3/13|c.300+243_300+244insC||||||
12	2832899	0.162019	FALSE	T	C	ANN=C|frameshift_variant|HIGH|Solyc12g009570.1|gene:Solyc12g009570.1|transcript|mRNA:Solyc12g009570.1.1|protein_coding|2/14|c.219_220insG|p.Leu74fs|219/1341|219/1341|73/446||,C|downstream_gene_variant|MODIFIER|Solyc12g009580.1|gene:Solyc12g009580.1|transcript|mRNA:Solyc12g009580.1.1|protein_coding||c.*4734_*4735insG|||||4734|;LOF=(Solyc12g009570.1|gene:Solyc12g009570.1|1|1.00)
12	2833908	0.135199	FALSE	C	T	ANN=T|upstream_gene_variant|MODIFIER|Solyc12g009570.1|gene:Solyc12g009570.1|transcript|mRNA:Solyc12g009570.1.1|protein_coding||c.-168_-167insA|||||168|,T|downstream_gene_variant|MODIFIER|Solyc12g009580.1|gene:Solyc12g009580.1|transcript|mRNA:Solyc12g009580.1.1|protein_coding||c.*3725_*3726insA|||||3725|,T|intergenic_region|MODIFIER|Solyc12g009570.1-Solyc12g009580.1|gene:Solyc12g009570.1-gene:Soly…
12	2834118	0.000361266	TRUE	T	C	ANN=C|upstream_gene_variant|MODIFIER|Solyc12g009570.1|gene:Solyc12g009570.1|transcript|mRNA:Solyc12g009570.1.1|protein_coding||c.-378_-377insG|||||378|,C|downstream_gene_variant|MODIFIER|Solyc12g009580.1|gene:Solyc12g009580.1|transcript|mRNA:Solyc12g009580.1.1|protein_coding||c.*3515_*3516insG|||||3515|,C|intergenic_region|MODIFIER|Solyc12g009570.1-Solyc12g009580.1|gene:Solyc12g009570.1-gene:Soly…
12	2834132	0.0547483	FALSE	C	G	ANN=G|upstream_gene_variant|MODIFIER|Solyc12g009570.1|gene:Solyc12g009570.1|transcript|mRNA:Solyc12g009570.1.1|protein_coding||c.-392_-391insC|||||392|,G|downstream_gene_variant|MODIFIER|Solyc12g009580.1|gene:Solyc12g009580.1|transcript|mRNA:Solyc12g009580.1.1|protein_coding||c.*3501_*3502insC|||||3501|,G|intergenic_region|MODIFIER|Solyc12g009570.1-Solyc12g009580.1|gene:Solyc12g009570.1-gene:Soly…
12	2834148	0.117428	FALSE	A	G	ANN=G|upstream_gene_variant|MODIFIER|Solyc12g009570.1|gene:Solyc12g009570.1|transcript|mRNA:Solyc12g009570.1.1|protein_coding||c.-408_-407insC|||||408|,G|downstream_gene_variant|MODIFIER|Solyc12g009580.1|gene:Solyc12g009580.1|transcript|mRNA:Solyc12g009580.1.1|protein_coding||c.*3485_*3486insC|||||3485|,G|intergenic_region|MODIFIER|Solyc12g009570.1-Solyc12g009580.1|gene:Solyc12g009570.1-gene:Soly…
12	2834702	0.627083	FALSE	GA	G	ANN=G|upstream_gene_variant|MODIFIER|Solyc12g009570.1|gene:Solyc12g009570.1|transcript|mRNA:Solyc12g009570.1.1|protein_coding||c.-962_-961insC|||||962|,G|downstream_gene_variant|MODIFIER|Solyc12g009580.1|gene:Solyc12g009580.1|transcript|mRNA:Solyc12g009580.1.1|protein_coding||c.*2931_*2932insC|||||2931|,G|intergenic_region|MODIFIER|Solyc12g009570.1-Solyc12g009580.1|gene:Solyc12g009570.1-gene:Soly…
12	2834836	0.0004984	TRUE	T	TA	ANN=TA|upstream_gene_variant|MODIFIER|Solyc12g009570.1|gene:Solyc12g009570.1|transcript|mRNA:Solyc12g009570.1.1|protein_coding||c.-1096_-1095insTA|||||1096|,TA|downstream_gene_variant|MODIFIER|Solyc12g009580.1|gene:Solyc12g009580.1|transcript|mRNA:Solyc12g009580.1.1|protein_coding||c.*2797_*2798insTA|||||2797|,TA|intergenic_region|MODIFIER|Solyc12g009570.1-Solyc12g009580.1|gene:Solyc12g009570.1-g…
12	2834949	0.66365	FALSE	GA	G	ANN=G|upstream_gene_variant|MODIFIER|Solyc12g009570.1|gene:Solyc12g009570.1|transcript|mRNA:Solyc12g009570.1.1|protein_coding||c.-1209_-1208insC|||||1209|,G|downstream_gene_variant|MODIFIER|Solyc12g009580.1|gene:Solyc12g009580.1|transcript|mRNA:Solyc12g009580.1.1|protein_coding||c.*2684_*2685insC|||||2684|,G|intergenic_region|MODIFIER|Solyc12g009570.1-Solyc12g009580.1|gene:Solyc12g009570.1-gene:S…
12	2834969	0.125117	FALSE	C	T	ANN=T|upstream_gene_variant|MODIFIER|Solyc12g009570.1|gene:Solyc12g009570.1|transcript|mRNA:Solyc12g009570.1.1|protein_coding||c.-1229_-1228insA|||||1229|,T|downstream_gene_variant|MODIFIER|Solyc12g009580.1|gene:Solyc12g009580.1|transcript|mRNA:Solyc12g009580.1.1|protein_coding||c.*2664_*2665insA|||||2664|,T|intergenic_region|MODIFIER|Solyc12g009570.1-Solyc12g009580.1|gene:Solyc12g009570.1-gene:S…
12	2835082	0.057854	FALSE	A	G	ANN=G|upstream_gene_variant|MODIFIER|Solyc12g009570.1|gene:Solyc12g009570.1|transcript|mRNA:Solyc12g009570.1.1|protein_coding||c.-1342_-1341insC|||||1342|,G|downstream_gene_variant|MODIFIER|Solyc12g009580.1|gene:Solyc12g009580.1|transcript|mRNA:Solyc12g009580.1.1|protein_coding||c.*2551_*2552insC|||||2551|,G|intergenic_region|MODIFIER|Solyc12g009570.1-Solyc12g009580.1|gene:Solyc12g009570.1-gene:S…
12	2835135	0.0247243	FALSE	A	G	ANN=G|upstream_gene_variant|MODIFIER|Solyc12g009570.1|gene:Solyc12g009570.1|transcript|mRNA:Solyc12g009570.1.1|protein_coding||c.-1395_-1394insC|||||1395|,G|downstream_gene_variant|MODIFIER|Solyc12g009580.1|gene:Solyc12g009580.1|transcript|mRNA:Solyc12g009580.1.1|protein_coding||c.*2498_*2499insC|||||2498|,G|intergenic_region|MODIFIER|Solyc12g009570.1-Solyc12g009580.1|gene:Solyc12g009570.1-gene:S…
12	2835142	0.0430335	FALSE	A	G	ANN=G|upstream_gene_variant|MODIFIER|Solyc12g009570.1|gene:Solyc12g009570.1|transcript|mRNA:Solyc12g009570.1.1|protein_coding||c.-1402_-1401insC|||||1402|,G|downstream_gene_variant|MODIFIER|Solyc12g009580.1|gene:Solyc12g009580.1|transcript|mRNA:Solyc12g009580.1.1|protein_coding||c.*2491_*2492insC|||||2491|,G|intergenic_region|MODIFIER|Solyc12g009570.1-Solyc12g009580.1|gene:Solyc12g009570.1-gene:S…
12	2835257	6e-05	TRUE	T	TGGTAAGTTCGTGATGGGATGTTGATTAATGTTGTTCATAATTAAATTGAAAT	ANN=TGGTAAGTTCGTGATGGGATGTTGATTAATGTTGTTCATAATTAAATTGAAAT|upstream_gene_variant|MODIFIER|Solyc12g009570.1|gene:Solyc12g009570.1|transcript|mRNA:Solyc12g009570.1.1|protein_coding||c.-1517_-1516insATTTCAATTTAATTATGAACAACATTAATCAACATCCCATCACGAACTTACCA|||||1517|,TGGTAAGTTCGTGATGGGATGTTGATTAATGTTGTTCATAATTAAATTGAAAT|downstream_gene_variant|MODIFIER|Solyc12g009580.1|gene:Solyc12g009580.1|transcript|mRN…
12	2835359	0.138461	FALSE	A	G	ANN=G|upstream_gene_variant|MODIFIER|Solyc12g009570.1|gene:Solyc12g009570.1|transcript|mRNA:Solyc12g009570.1.1|protein_coding||c.-1619_-1618insC|||||1619|,G|downstream_gene_variant|MODIFIER|Solyc12g009580.1|gene:Solyc12g009580.1|transcript|mRNA:Solyc12g009580.1.1|protein_coding||c.*2274_*2275insC|||||2274|,G|intergenic_region|MODIFIER|Solyc12g009570.1-Solyc12g009580.1|gene:Solyc12g009570.1-gene:S…
12	2835863	0.00187889	FALSE	G	A	ANN=A|upstream_gene_variant|MODIFIER|Solyc12g009570.1|gene:Solyc12g009570.1|transcript|mRNA:Solyc12g009570.1.1|protein_coding||c.-2123_-2122insT|||||2123|,A|downstream_gene_variant|MODIFIER|Solyc12g009580.1|gene:Solyc12g009580.1|transcript|mRNA:Solyc12g009580.1.1|protein_coding||c.*1770_*1771insT|||||1770|,A|intergenic_region|MODIFIER|Solyc12g009570.1-Solyc12g009580.1|gene:Solyc12g009570.1-gene:S…
12	2835946	3.32e-13	TRUE	C	T	ANN=T|upstream_gene_variant|MODIFIER|Solyc12g009570.1|gene:Solyc12g009570.1|transcript|mRNA:Solyc12g009570.1.1|protein_coding||c.-2206_-2205insA|||||2206|,T|downstream_gene_variant|MODIFIER|Solyc12g009580.1|gene:Solyc12g009580.1|transcript|mRNA:Solyc12g009580.1.1|protein_coding||c.*1687_*1688insA|||||1687|,T|intergenic_region|MODIFIER|Solyc12g009570.1-Solyc12g009580.1|gene:Solyc12g009570.1-gene:S…
